# Supplementary material for: MtOrt: an empirical mitochondrial amino acid substitution model for evolutionary studies of Orthoptera insects
Source: BMC Evol Biol. 2020 May 19;20:57. doi: 10.1186/s12862-020-01623-6 (PMC7236349; doi:10.1186/s12862-020-01623-6)
Supplement: Supplementary file 1 — Additional file 1: Table S1. Information on the samples used in the present study. [file 12862_2020_1623_MOESM1_ESM.xlsx]

## Sheet: Table S1
Table S1. Information on the samples used in the present study.
Voucher Specimen ID	GenBank accession numbers	Species	Collection date	Collection site
18B08	MN046211	Apalacris nigrogeniculata	2006-08-03	Gaozhai, Xing'an, Guangxi, China; N25°37′19.37″, E110°25′32.11″
18B07	MN046212	Choraedocus capensis	2006-08-03	Six million mountains, Yulin, Guangxi, China; N22°31′51.30″, E109°51′17.40″
18B05	MN046213	Conophymacris viridis	2007-08-19	Zhaojue, Sichuan,China; N28°01′57.77″, E102°49′51.91″
18B02	MN046214	Gesonula punctifrons	2006-08-03	Six million mountains, Yulin, Guangxi, China; N22°31′51.30″, E109°51′17.40″
18B01	MN046215	Indopodisma kingdoni	2007-10-06	Chayu Ciba Valley, Tibet, China; N28°53′48.68″, E97°27′46.13″
18B03	MN046216	Oxytauchira brachyptera	2007-07-28	Simao, Puer, Yunnan, China; N22°35′28.31″, E101°06′55.19″
18B10	MN046217	Paratonkinacris vittfemoralis	2007-10-03	Xiachayu, Chayu, Tibet, China; N28°29′58.69″, E97°0′45.87″
18B09	MN046218	Shirakiacris yunkweiensis	1997-08-04	Cangshan, Dali, Yunnan, China; N25°39′13.44″, E100°03′37.22″
18B04	MN046219	Spathosternum prasiniferum prasiniferum	2007-07-31	Jinggu, Puer, Yunnan, China; N23°30′55.11″, E100°42′18.14″
18B06	MN046220	Xiangelilacris zhongdianensis	2007-08-06	Shangri-La, Yunnan, China; N27°51′15.32″, E99°39′35.65″
18M07	MN083167	Bryodema nigroptera
18M02	MN083168	Bryodemella holdereri holdereri	2005-04-14	Sunan, Gansu, China; N38°51′0.46″, E99°38′52.04″
18M06	MN083169	Celes akitanus	2008-10-03	Huayin, Shaanxi, China; N34°28′9.21″, E110°04′7.83″
18M05	MN083170	Heteropternis respondens		Puer, Yunnan, China; N22°49′20.48″, E100°57′57.85″
18M01	MN083171	Oedaleus abruptus	2009-09-17	Guilin, Guangxi, China; N25°16′20.13″, E110°18′47.01″
18M03	MN083172	Parapleurus alliaceus	2004-08-08	Lichuan, Hubei, China; N30°18′4.02″, E108°51′46.92″
18Z13	MN083173	Bolivaritettix lativertex	2018-07-29	Mengyuan, Yunnan, China; N21°43′0.25″, E101°23′1.27″
18Z0210	MN083174	Bolivaritettix sikkimensis	2018-08-04	Jiangshan, Zhejiang, China; N28°44′42.14″, E118°37′2.51″
18Z04	MN083175	Ergatettix dorsifera	2018-08-05	Yueqing, Zhejiang, China; N28°08′26.67″, E120°56′46.86″
18Z05	MN083176	Eucriotettix oculatus	2018-07-08	Puer, Yunnan, China; N22°51′35.19″, E100°53′46.24″
18Z07	MN083177	Euparatettix bimaculatus	2018-08-23	Nanping, Puer, Yunnan, China; N22°46′52.87″, E100°58′58.91″
18Z08	MN083178	Euparatettix variabilis	2018-08-05	Yueqing, Zhejiang, China; N28°08′26.67″, E120°56′46.87″
18Z11	MN083179	Systolederus spicupennis	2018-08-04	Taizhou, Zhejiang, China; N28°24′30.21″, E121°08′28.38″
18Z09	MN083180	Tetrix ruyuanensis	2018-08-04	Jiangshan, Zhejiang, China; N28°44′42.14″, E118°37′2.51″
18Z06	MN083181	Yunnantettix bannaensis	2018-07-29	Mengyuan, Yunnan, China; N21°43′0.25″, E101°23′1.28″
M1811	MN083182	Bryodema dolichoptera	2018-08-07	Shuiquan, Pingchuan, Gansu, China; N36°47′21.42″, E104°36′23.13″
gl0288	MN083183	Calliptamus barbarus	2004-07-25	Xunhua, Qinghai, China; N35°45′3.01″, E102°22′5.77″
M1827	MN083184	Fruhstorferiola omei	2005-07-23	Haoping, Shaanxi, China; N32°39′10.29″, E109°37′42.44″
M1818	MN083185	Oxya hainanensis	2009-11-02	Wuzhishan, Hainan, China; N18°46′19.75″, E109°32′4.73″
gl0084	MN083186	Pedopodisma funiushana	2008-09-25	Shiziping, Lushi, Henan, China; N33°47′4.29″, E110°51′44.94″
gl0071	MN083187	Pedopodisma wudangshanensis	2004-07-27	Wudang Mountain, Hubei, China; N32°32′16.61″, E111°05′30.03″
M1804	MN083188	Ruidocollaris convexipennis	2004-08-19	Daozhen, Zunyi, Guizhou, China; N28°52′5.67″, E107°35′48.62″
gl0053	MN083189	Sinopodisma lushiensis	2008-09-25	Shiziping, Lushi, Henan, China; N33°47′4.29″, E110°51′44.94″
M1801	MN083190	Sphingonotus menglaensis	2009-08-23	Jinggu, Puer, Yunnan, China; N23°30′55.11″, E100°42′18.15″
M1817	MN083191	Stenocatantops splendens
M1814	MN083192	Traulia lofaoshana	2017-06-07	Baxianling, Hong Kong, China; N22°29′9.32″, E114°13′34.36″
M1812	MN083193	Angaracris nigripennis	2018-08-04	Kangle Grassland, Zhangye, Gansu, China; N38°57′17.67″, 99°54′44.31″
M1825	MN083194	Atractomorpha psittacina	2018-08-29	Emei Mountain, Leshan, Sichuan, China; N29°34′46.85″, E103°22′25.20″
M1805	MN083195	Bryodema uvarovi	2018-08-10	Jingtai, Gansu, China; N37°12′6.74″, E104°01′14.31″
M1816	MN083196	Bryodemella tuberculata diluta	2018-07-14	Miaozuigou, Yan'an, Shaanxi, China; N36°39′0.43″, E109°22′6.48″
M1824	MN083197	Celes skalozubovi	2018-08-24	Yan'an, Shaanxi, China; N36°33′4.84″, E109°11′39.85″
M1809	MN083198	Dericorys annulata	2018-08-08	North Wudang Mountain, Zhangye, Gansu, China; N39°06′50.75″, E100°29′33.20″
M1803	MN083199	Emeiacris maculata	2016-07-01	Emei Mountain, Leshan, Sichuan, China; N29°35′17.18″, E103°23′25.42″
M1820	MN083200	Euthystira luteifemora	2009-07-29	Mohe, Heilongjiang, China; N52°54′47.49″, E122°39′34.93″
M1808	MN083201	Filchnerella qilianshanensis	2018-08-08	Gulang, Wuwei, Gansu, China; N37°25′58.73″, E102°46′25.51″
M1823	MN083202	Filchnerella tenggerensis	2018-08-11	Sunan, Gansu, China; N38°51′0.46″, E99°38'52.04″
M1806	MN083203	Omocestus viridulus	2018-08-08	Gulang, Wuwei, Gansu, China; N37°25′58.73″, E102°46′25.51″
M1815	MN083204	Pararcyptera microptera meridionalis	2018-07-15	Yan'an, Shaanxi, China; N36°33′4.84″, E109°11′39.85″
M1822	MN083205	Pedopodisma emeiensis	2016-07-01	Emei Mountain, Leshan, Sichuan, China; N29°35′17.18″, E103°23′25.43″
M1813	MN083206	Sinopodisma lofaoshana	2010-08-24	Ruyuan, Guangdong, China; N24°55′15.52″, E113°02′3.74″
M1810	MN083207	Sphingonotus ningsianus	2018-08-04	Kangle Grassland, Zhangye, Gansu, China; N38°57′17.67″, E99°54′44.31″
M1807	MN083208	Sphingonotus yenchihensis	2018-08-04	Kangle Grassland, Zhangye, Gansu, China; N38°57′17.67″, E99°54′44.31″
M1819	MN083209	Traulia orchotibialis	2017-06-10	Saigon, Hong Kong, China; N22°22′27.97″, E114°15′55.85″
M100	MN484604	Pseudoeocyllina brevipennisoides	2013-08-20	Xilinhot, Inner Mongolia, China; N43°54′49.50″, E116°04′21.54″
