# Supplementary material for: MtOrt: an empirical mitochondrial amino acid substitution model for evolutionary studies of Orthoptera insects
Source: BMC Evol Biol. 2020 May 19;20:57. doi: 10.1186/s12862-020-01623-6 (PMC7236349; doi:10.1186/s12862-020-01623-6)
Supplement: Supplementary file 2 — Additional file 2. The mtOrt, mtOrt_O, mtOrt_C and mtOrt_E models. [file 12862_2020_1623_MOESM2_ESM.txt]

#nexus
begin models;
model mtOrt_O =
0.034225944 
0.029198993 0.248096139 
0.107156242 0.092340015 6.071228717 
0.579119968 1.716864739 0.523177136 0.238604217 
0.096493310 2.854076746 1.345449571 0.324596734 0.179820794 
0.224416581 0.000265270 1.517379984 10.558632471 0.188292036 2.740819994 
0.999433699 0.228777666 0.691095086 1.107984939 1.201313819 0.107666184 1.195499680 
0.061926813 1.640404817 2.748016276 0.448277880 0.168387143 5.896439799 0.085780881 0.074896914 
0.078570914 0.039174501 0.454501002 0.047525727 0.244779917 0.070137708 0.047945763 0.026330624 0.099363610 
0.051907662 0.078143243 0.078707115 0.033038225 0.274365198 0.242297451 0.059468195 0.030419887 0.141971588 1.529463981 
0.009008896 1.536786299 4.105916308 0.093680732 0.000035324 3.998725709 3.435134759 0.126332047 0.367651026 0.086519377 0.068415395 
0.386183801 0.034316798 0.427972497 0.073657798 0.301692805 0.238213708 0.287268378 0.164098659 0.124910317 2.950182020 4.006160887 0.915640161 
0.055826207 0.016343247 0.130377327 0.022854339 1.499684178 0.085290352 0.060875031 0.076588991 0.134456880 0.989016014 2.139286343 0.036404996 0.595692360 
0.527717859 0.504283687 0.318440912 0.114608023 0.025247334 0.885608324 0.126023976 0.005612085 0.686867556 0.076802450 0.308319084 0.404256958 0.066419212 0.083371785 
3.097743548 0.219798380 2.581074521 0.470457084 3.987403223 0.427675561 0.614663589 2.414886096 0.213519874 0.174778975 0.462958609 3.165457654 0.757899582 0.635820714 1.563812791 
3.921582760 0.110222905 1.830163199 0.051375864 0.286583891 0.164807324 0.283920674 0.030851447 0.233891520 2.142773882 0.272752534 0.695778466 3.430205191 0.085717519 1.142008541 3.937584798 
0.039614298 1.225171958 0.129697344 0.130295364 2.014987999 0.079826528 0.218533085 0.275192529 0.160545989 0.061575507 0.409940403 0.209860925 0.214491591 0.458411729 0.057191480 0.339706226 0.012716142 
0.011677281 0.184795719 1.466303609 0.449604861 3.804325856 0.678650213 0.201804578 0.081546119 4.289360023 0.159465057 0.218038826 0.349027399 0.277617523 3.785444133 0.234583844 0.521803511 0.175366547 0.702516194 
2.253594724 0.038174875 0.092181964 0.142432070 1.509727310 0.012458120 0.379611159 0.557905925 0.001161838 9.501102882 0.884992582 0.077452294 2.758494355 0.666692564 0.080929990 0.407887671 1.509096389 0.117146518 0.185506589 

0.038848600 0.010147800 0.056648500 0.016918100 0.011082200 0.016636700 0.017976500 0.042149400 0.013938000 0.111526000 0.159068000 0.032464500 0.086251400 0.088812300 0.026413200 0.097585200 0.055736400 0.018186200 0.045609000 0.054002100;

model mtOrt =
0.039528087 
0.025400085 0.222235020 
0.142029882 0.088828203 6.008326657 
0.638545114 1.628754606 0.567060562 0.243041310 
0.092724227 3.010946438 1.443003411 0.295205229 0.252172496 
0.202461465 0.027923182 1.644047530 10.551917849 0.245413720 2.495973822 
1.052275544 0.211135339 0.691309787 1.133088063 1.252025822 0.082042453 1.243211952 
0.066631625 1.429437093 2.547192176 0.460290243 0.235759491 5.730432288 0.118159164 0.078732538 
0.081733538 0.044023630 0.443600397 0.046466009 0.276027850 0.053149759 0.063589602 0.037294183 0.101971413 
0.056354236 0.067365714 0.070560457 0.024143465 0.284975871 0.226359102 0.048862861 0.027291880 0.140577603 1.588591037 
0.003057567 1.427283663 3.947911674 0.131824102 0.001108702 3.979585233 3.329630344 0.130289331 0.252933131 0.081965793 0.069714632 
0.410547061 0.019979828 0.427881496 0.047234589 0.267657471 0.245833715 0.291712104 0.172669968 0.144769632 2.954441199 3.979827417 0.800287959 
0.058434718 0.000053751 0.123799323 0.016596667 1.498574002 0.061292528 0.065825730 0.091192406 0.166957163 1.000331500 2.160838190 0.032956833 0.631230390 
0.521438001 0.419988041 0.271362149 0.064778927 0.003598032 0.947363601 0.110752819 0.010476132 0.733232602 0.072930098 0.289575606 0.427737046 0.071284209 0.081313817 
3.263437232 0.246434570 2.509504190 0.494306172 4.039429963 0.452085737 0.565283789 2.472249816 0.199735044 0.182221764 0.453604950 3.040594995 0.749806894 0.618513589 1.512976341 
4.042260300 0.086100759 1.769881797 0.070259694 0.338507365 0.153003303 0.238367009 0.032149901 0.237733268 2.138952103 0.268803775 0.711144381 3.346621035 0.093374439 1.114690474 3.905596222 
0.027788876 1.208615324 0.095835633 0.189869703 2.089960072 0.011311881 0.184724205 0.247942431 0.018917835 0.072472002 0.419246587 0.322553479 0.207645878 0.516028013 0.060386150 0.340305601 0.015955802 
0.015138802 0.224420502 1.440857722 0.406456046 3.725176326 0.751567432 0.268495741 0.086015251 4.152621629 0.171278693 0.205722504 0.393218170 0.303927980 3.901760795 0.218397410 0.519913887 0.125832809 0.777361058 
2.311962101 0.064960081 0.085124839 0.130384290 1.688525926 0.005788447 0.324545580 0.536618725 0.002501554 9.408676331 0.844056720 0.051816346 2.493990344 0.661521677 0.082600308 0.384783028 1.507320622 0.135636288 0.160946765 

0.037193300 0.009984070 0.057790300 0.016661900 0.011044900 0.016380300 0.018138500 0.041675400 0.013964600 0.111614000 0.158532000 0.033129700 0.087775400 0.088357800 0.026590700 0.097964300 0.055808100 0.017784400 0.045652300 0.053958300; 

model mtOrt_C =
0.039067186 
0.014327230 0.270387634 
0.150183898 0.215023163 6.597428613 
0.521028159 3.024071098 0.425677448 0.206701994 
0.071153806 3.529611421 0.916096664 0.298099221 0.185405558 
0.347369521 0.000000024 1.418442235 9.757619157 0.385673623 2.697392680 
0.935152291 0.368388957 0.810099796 1.134807516 1.314104126 0.140583379 1.394146461 
0.029799906 1.857105039 2.344314540 0.507045142 0.242598965 6.178735553 0.000423487 0.060841626 
0.060291260 0.002958797 0.507164190 0.022904961 0.225569517 0.028382636 0.044325736 0.010051245 0.060271829 
0.058656810 0.123828118 0.040898164 0.029787752 0.254675544 0.272121629 0.035678961 0.032150809 0.124049917 1.396767824 
0.044330756 1.073499102 4.147326632 0.006461045 0.000147871 4.657753165 3.770779279 0.074232364 0.177017795 0.096923519 0.061215528 
0.476735803 0.052639879 0.300063738 0.008101684 0.113513408 0.137741469 0.202308312 0.071915862 0.079505354 3.079891101 4.337806475 0.884372888 
0.062665221 0.013175570 0.117636218 0.030465456 1.681216918 0.060526899 0.035353796 0.062485024 0.069408988 1.013699345 2.342623206 0.015704788 0.390929366 
0.734462672 0.375606505 0.238953234 0.042960529 0.063221168 1.010133462 0.051752595 0.000750120 0.688504750 0.085969087 0.330757711 0.406099506 0.057414333 0.024343062 
3.210307716 0.238471211 2.558311480 0.479554881 4.077076043 0.379542515 0.529965554 2.705332431 0.141920525 0.133989162 0.512618798 3.419150262 0.684612085 0.716075683 1.556817763 
4.885638159 0.087710788 1.679911495 0.000981004 0.230603293 0.213298707 0.234257292 0.029812412 0.165708792 2.111760562 0.238094960 0.780558254 4.282059748 0.054015514 1.440924198 3.630949382 
0.031831148 1.849409095 0.019895105 0.118768905 3.012769649 0.039639447 0.385558513 0.303066609 0.143349419 0.053720220 0.480789477 0.294683592 0.208393694 0.326917795 0.068546454 0.438230226 0.028944645 
0.018289562 0.135558287 1.424704983 0.463479033 4.795636874 0.549457898 0.073038942 0.087592595 4.265246569 0.164425193 0.187964656 0.301453194 0.153103165 3.516600978 0.179473971 0.502507230 0.090622749 0.703621268 
2.792069380 0.044152028 0.087896635 0.213146769 1.587706045 0.000149531 0.411971012 0.678646903 0.011448801 10.309996608 0.862389306 0.043888877 2.969876853 0.756028541 0.022273612 0.364240726 1.572621801 0.150555461 0.155768811 

0.038282000 0.010577000 0.054912000 0.017456000 0.010258700 0.014536000 0.017883200 0.040647500 0.013262000 0.114969000 0.154254000 0.037875200 0.089047800 0.093928200 0.024401700 0.099233000 0.052750000 0.015320600 0.047642400 0.052764000;

model mtOrt_E =
0.030545931 
0.013360213 0.283406878 
0.152511240 0.074588317 5.288416214 
0.685866460 0.293255227 0.618967180 0.261882778 
0.096907720 2.436334975 1.818145219 0.182533675 0.307509409 
0.024541367 0.089449033 1.775050953 11.302335392 0.005454565 2.667044822 
1.106562514 0.083380369 0.586742936 1.027265331 1.253110908 0.140503703 0.931888199 
0.075490486 0.963443888 3.037265049 0.264304957 0.382595023 5.978099390 0.135887619 0.019695041 
0.161371326 0.051602083 0.360966895 0.028049601 0.298013088 0.052087581 0.024395678 0.044205983 0.123989845 
0.067835350 0.046744330 0.091549901 0.032064487 0.269036721 0.199680729 0.073485288 0.035870605 0.133040585 1.746544289 
0.000000320 1.961425032 3.661569946 0.423880066 0.001429687 3.233521871 2.547679377 0.160764176 0.610516999 0.115236521 0.105459814 
0.289244987 0.009481538 0.605592693 0.197190297 0.554979995 0.307374574 0.345791847 0.304598697 0.168058595 2.640504529 3.614619800 0.651409839 
0.048114434 0.000000035 0.152779656 0.059267500 1.369841996 0.165062747 0.035854188 0.115089680 0.227753268 0.922786914 1.976663201 0.087770947 0.938360943 
0.398254844 0.504658589 0.248767477 0.000011210 0.059379429 0.793651308 0.124859914 0.004678415 0.643932210 0.047269781 0.316630469 0.402874607 0.126603339 0.183016032 
3.191910203 0.176494185 2.544507536 0.387335845 3.938180246 0.532122155 0.638355583 2.039813954 0.364551100 0.249600643 0.394761064 2.367987775 0.773932286 0.487919746 1.539594284 
3.172537667 0.072809849 1.830642388 0.216797951 0.466112298 0.161303340 0.192522436 0.014697259 0.251623726 2.323853406 0.376065784 0.669075083 2.443243603 0.153027919 0.820207762 4.201313915 
0.032405315 0.618746636 0.115065547 0.186098538 1.402095412 0.145145293 0.151694423 0.307207935 0.032109712 0.102204083 0.363790123 0.240546612 0.172565830 0.576757538 0.053730117 0.264352451 0.036779026 
0.025827498 0.198993898 1.475966014 0.284414645 2.771615299 0.956425674 0.384322677 0.075005122 4.193214175 0.192899288 0.300481133 0.593959944 0.445779710 4.176620890 0.259887692 0.548646288 0.189547883 0.851628658 
1.749806682 0.133387626 0.078545631 0.053166190 1.510248194 0.017416711 0.419888824 0.431460791 0.000000416 8.425313253 0.868709739 0.132950944 2.617942663 0.529300005 0.148578197 0.426476471 1.449638327 0.131159163 0.141114265 

0.036856300 0.009921460 0.059613500 0.016592500 0.011797200 0.018510900 0.017917600 0.044419100 0.014574500 0.108299000 0.162533000 0.028400400 0.084144700 0.082109200 0.028956200 0.097997200 0.057980600 0.020311200 0.043896200 0.055168900;

end;
