# Supplementary material for: MtOrt: an empirical mitochondrial amino acid substitution model for evolutionary studies of Orthoptera insects
Source: BMC Evol Biol. 2020 May 19;20:57. doi: 10.1186/s12862-020-01623-6 (PMC7236349; doi:10.1186/s12862-020-01623-6)
Supplement: Supplementary file 6 — Additional file 6: Table S2. Taxonomic information and GenBank accession numbers for the taxa used in this study. [file 12862_2020_1623_MOESM6_ESM.xlsx]

## Sheet: Sheet2
Table S2. Taxonomic information and GenBank accession numbers for the taxa used in this study
Accession number	Species	Subfamily	Family	Superfamily	Suborder	Order
MN484604	Pseudoeocyllina brevipennisoides	Acridinae	Acrididae	Acridoidea	Caelifera	Orthoptera
NC_036994	Longchuanacris curvifurculus	Catantopinae	Acrididae	Acridoidea	Caelifera	Orthoptera
NC_014887	Acrida cinerea	Acridinae	Acrididae	Acridoidea	Caelifera	Orthoptera
NC_011303	Acrida willemsei	Acridinae	Acrididae	Acridoidea	Caelifera	Orthoptera
NC_011827	Phlaeoba albonema	Acridinae	Acrididae	Acridoidea	Caelifera	Orthoptera
MK903597	Phlaeoba antennata	Acridinae	Acrididae	Acridoidea	Caelifera	Orthoptera
NC_031506	Phlaeoba infumata	Acridinae	Acrididae	Acridoidea	Caelifera	Orthoptera
NC_029150	Phlaeoba tenebrosa	Acridinae	Acrididae	Acridoidea	Caelifera	Orthoptera
MK903584	Sinophlaeoba bannaensis	Acridinae	Acrididae	Acridoidea	Caelifera	Orthoptera
NC_030626	Calliptamus abbreviatus	Calliptaminae	Acrididae	Acridoidea	Caelifera	Orthoptera
MN083183	Calliptamus barbarus	Calliptaminae	Acrididae	Acridoidea	Caelifera	Orthoptera
NC_011305	Calliptamus italicus	Calliptaminae	Acrididae	Acridoidea	Caelifera	Orthoptera
NC_029135	Peripolus nepalensis	Calliptaminae	Acrididae	Acridoidea	Caelifera	Orthoptera
MN046211	Apalacris nigrogeniculata	Catantopinae	Acrididae	Acridoidea	Caelifera	Orthoptera
MN046212	Choraedocus capensis	Catantopinae	Acrididae	Acridoidea	Caelifera	Orthoptera
MK903559	Choroedocus violaceipes	Catantopinae	Acrididae	Acridoidea	Caelifera	Orthoptera
MK903568	Menglacris maculata	Catantopinae	Acrididae	Acridoidea	Caelifera	Orthoptera
MN083191	Stenocatantops splendens	Catantopinae	Acrididae	Acridoidea	Caelifera	Orthoptera
MN083192	Traulia lofaoshana	Catantopinae	Acrididae	Acridoidea	Caelifera	Orthoptera
NC_036063	Traulia minuta	Catantopinae	Acrididae	Acridoidea	Caelifera	Orthoptera
MN083209	Traulia orchotibialis	Catantopinae	Acrididae	Acridoidea	Caelifera	Orthoptera
NC_013826	Traulia szetschuanensis	Catantopinae	Acrididae	Acridoidea	Caelifera	Orthoptera
NC_021609	Xenocatantops brachycerus	Catantopinae	Acrididae	Acridoidea	Caelifera	Orthoptera
NC_019993	Chondracris rosea	Cyrtacanthacridinae	Acrididae	Acridoidea	Caelifera	Orthoptera
NC_036062	Patanga japonica	Cyrtacanthacridinae	Acrididae	Acridoidea	Caelifera	Orthoptera
NC_013240	Schistocerca gregaria gregaria	Cyrtacanthacridinae	Acrididae	Acridoidea	Caelifera	Orthoptera
NC_021610	Shirakiacris shirakii	Eyprepocnemidinae	Acrididae	Acridoidea	Caelifera	Orthoptera
MN046218	Shirakiacris yunkweiensis	Eyprepocnemidinae	Acrididae	Acridoidea	Caelifera	Orthoptera
NC_013805	Arcyptera coreana	Gomphocerinae	Acrididae	Acridoidea	Caelifera	Orthoptera
NC_039962	Arcyptera meridionalis	Gomphocerinae	Acrididae	Acridoidea	Caelifera	Orthoptera
MK903586	Chorthippus aethalinus	Gomphocerinae	Acrididae	Acridoidea	Caelifera	Orthoptera
MK903587	Chorthippus brunneus huabeiensis	Gomphocerinae	Acrididae	Acridoidea	Caelifera	Orthoptera
NC_011095	Chorthippus chinensis	Gomphocerinae	Acrididae	Acridoidea	Caelifera	Orthoptera
MK903588	Chorthippus fallax	Gomphocerinae	Acrididae	Acridoidea	Caelifera	Orthoptera
MK903589	Chorthippus nemus	Gomphocerinae	Acrididae	Acridoidea	Caelifera	Orthoptera
NC_014449	Euchorthippus fusigeniculatus	Gomphocerinae	Acrididae	Acridoidea	Caelifera	Orthoptera
MN083200	Euthystira luteifemora	Gomphocerinae	Acrididae	Acridoidea	Caelifera	Orthoptera
NC_014349	Gomphocerippus rufus	Gomphocerinae	Acrididae	Acridoidea	Caelifera	Orthoptera
NC_013847	Gomphocerus licenti	Gomphocerinae	Acrididae	Acridoidea	Caelifera	Orthoptera
MK903592	Gomphocerus rufus	Gomphocerinae	Acrididae	Acridoidea	Caelifera	Orthoptera
NC_021103	Gomphocerus sibiricus	Gomphocerinae	Acrididae	Acridoidea	Caelifera	Orthoptera
NC_015478	Gomphocerus sibiricus tibetanus	Gomphocerinae	Acrididae	Acridoidea	Caelifera	Orthoptera
NC_029205	Gonista bicolor	Gomphocerinae	Acrididae	Acridoidea	Caelifera	Orthoptera
MK903593	Leuconemacris breviptera	Gomphocerinae	Acrididae	Acridoidea	Caelifera	Orthoptera
MK903566	Leuconemacris litangensis	Gomphocerinae	Acrididae	Acridoidea	Caelifera	Orthoptera
MK903594	Mongolotettix anomopterus	Gomphocerinae	Acrididae	Acridoidea	Caelifera	Orthoptera
MK903569	Mongolotettix japonicus	Gomphocerinae	Acrididae	Acridoidea	Caelifera	Orthoptera
MK903595	Myrmeleotettix sp.	Gomphocerinae	Acrididae	Acridoidea	Caelifera	Orthoptera
MK903583	Notostaurus albicornis albicornis	Gomphocerinae	Acrididae	Acridoidea	Caelifera	Orthoptera
MK903570	Omocestus haemorrhoidalis	Gomphocerinae	Acrididae	Acridoidea	Caelifera	Orthoptera
MK903596	Omocestus petraeus	Gomphocerinae	Acrididae	Acridoidea	Caelifera	Orthoptera
MN083203	Omocestus viridulus	Gomphocerinae	Acrididae	Acridoidea	Caelifera	Orthoptera
NC_023467	Orinhippus tibetanus	Gomphocerinae	Acrididae	Acridoidea	Caelifera	Orthoptera
NC_023919	Pacris xizangensis	Gomphocerinae	Acrididae	Acridoidea	Caelifera	Orthoptera
MN083204	Pararcyptera microptera meridionalis	Gomphocerinae	Acrididae	Acridoidea	Caelifera	Orthoptera
MK903564	Hieroglyphus annulicornis	Hemiacridinae	Acrididae	Acridoidea	Caelifera	Orthoptera
NC_030587	Hieroglyphus tonkinensis	Hemiacridinae	Acrididae	Acridoidea	Caelifera	Orthoptera
MK903556	Aserratus eminifrontus	Melanoplinae	Acrididae	Acridoidea	Caelifera	Orthoptera
NC_031397	Curvipennis wixiensis	Melanoplinae	Acrididae	Acridoidea	Caelifera	Orthoptera
KU668856	Fruhstorferiola huayinensis	Melanoplinae	Acrididae	Acridoidea	Caelifera	Orthoptera
NC_026716	Fruhstorferiola kulinga	Melanoplinae	Acrididae	Acridoidea	Caelifera	Orthoptera
MN083184	Fruhstorferiola omei	Melanoplinae	Acrididae	Acridoidea	Caelifera	Orthoptera
KU355786	Fruhstorferiola sp.	Melanoplinae	Acrididae	Acridoidea	Caelifera	Orthoptera
KU942377	Fruhstorferiola tonkinensis	Melanoplinae	Acrididae	Acridoidea	Caelifera	Orthoptera
MN046215	Indopodisma kingdoni	Melanoplinae	Acrididae	Acridoidea	Caelifera	Orthoptera
NC_023920	Kingdonella bicollina	Melanoplinae	Acrididae	Acridoidea	Caelifera	Orthoptera
MK903565	Kingdonella pienbaensis	Melanoplinae	Acrididae	Acridoidea	Caelifera	Orthoptera
NC_013701	Ognevia longipennis	Melanoplinae	Acrididae	Acridoidea	Caelifera	Orthoptera
MN046217	Paratonkinacris vittfemoralis	Melanoplinae	Acrididae	Acridoidea	Caelifera	Orthoptera
MN083205	Pedopodisma emeiensis	Melanoplinae	Acrididae	Acridoidea	Caelifera	Orthoptera
MN083186	Pedopodisma funiushana	Melanoplinae	Acrididae	Acridoidea	Caelifera	Orthoptera
KX857635	Pedopodisma tsinlingensis	Melanoplinae	Acrididae	Acridoidea	Caelifera	Orthoptera
MN083187	Pedopodisma wudangshanensis	Melanoplinae	Acrididae	Acridoidea	Caelifera	Orthoptera
NC_013835	Prumna arctica	Melanoplinae	Acrididae	Acridoidea	Caelifera	Orthoptera
KM363599	Qinlingacris elaeodes	Melanoplinae	Acrididae	Acridoidea	Caelifera	Orthoptera
NC_027187	Qinlingacris taibaiensis	Melanoplinae	Acrididae	Acridoidea	Caelifera	Orthoptera
KX857634	Sinopodisma houshana	Melanoplinae	Acrididae	Acridoidea	Caelifera	Orthoptera
MN083206	Sinopodisma lofaoshana	Melanoplinae	Acrididae	Acridoidea	Caelifera	Orthoptera
MN083189	Sinopodisma lushiensis	Melanoplinae	Acrididae	Acridoidea	Caelifera	Orthoptera
KX857633	Sinopodisma pieli	Melanoplinae	Acrididae	Acridoidea	Caelifera	Orthoptera
KX857636	Sinopodisma qinlingensis	Melanoplinae	Acrididae	Acridoidea	Caelifera	Orthoptera
KX857637	Sinopodisma wulingshana	Melanoplinae	Acrididae	Acridoidea	Caelifera	Orthoptera
NC_032716	Tonkinacris sinensis	Melanoplinae	Acrididae	Acridoidea	Caelifera	Orthoptera
MN046220	Xiangelilacris zhongdianensis	Melanoplinae	Acrididae	Acridoidea	Caelifera	Orthoptera
KX296781	Yunnanacris wenshanensis	Melanoplinae	Acrididae	Acridoidea	Caelifera	Orthoptera
NC_030586	Yunnanacris yunnaneus	Melanoplinae	Acrididae	Acridoidea	Caelifera	Orthoptera
MK903579	Zubovskia koeppeni	Melanoplinae	Acrididae	Acridoidea	Caelifera	Orthoptera
MK903555	Aiolopus tamulus	Oedipodinae	Acrididae	Acridoidea	Caelifera	Orthoptera
NC_034674	Aiolopus thalassinus	Oedipodinae	Acrididae	Acridoidea	Caelifera	Orthoptera
NC_025558	Angaracris barabensis	Oedipodinae	Acrididae	Acridoidea	Caelifera	Orthoptera
MN083193	Angaracris nigripennis	Oedipodinae	Acrididae	Acridoidea	Caelifera	Orthoptera
NC_025946	Angaracris rhodopa	Oedipodinae	Acrididae	Acridoidea	Caelifera	Orthoptera
MN083182	Bryodema dolichoptera	Oedipodinae	Acrididae	Acridoidea	Caelifera	Orthoptera
HQ833839	Bryodema luctuosum luctuosum	Oedipodinae	Acrididae	Acridoidea	Caelifera	Orthoptera
KP889242	Bryodema miramae miramae	Oedipodinae	Acrididae	Acridoidea	Caelifera	Orthoptera
MN083167	Bryodema nigroptera	Oedipodinae	Acrididae	Acridoidea	Caelifera	Orthoptera
MN083195	Bryodema uvarovi	Oedipodinae	Acrididae	Acridoidea	Caelifera	Orthoptera
MN083168	Bryodemella holdereri holdereri	Oedipodinae	Acrididae	Acridoidea	Caelifera	Orthoptera
MN083196	Bryodemella tuberculata diluta	Oedipodinae	Acrididae	Acridoidea	Caelifera	Orthoptera
MN083169	Celes akitanus	Oedipodinae	Acrididae	Acridoidea	Caelifera	Orthoptera
MN083197	Celes skalozubovi	Oedipodinae	Acrididae	Acridoidea	Caelifera	Orthoptera
MK903585	Ceracris fasciata fasciata	Oedipodinae	Acrididae	Acridoidea	Caelifera	Orthoptera
NC_019994	Ceracris kiangsu	Oedipodinae	Acrididae	Acridoidea	Caelifera	Orthoptera
MK903558	Ceracris nigricornis nigricornis	Oedipodinae	Acrididae	Acridoidea	Caelifera	Orthoptera
NC_025285	Ceracris versicolor	Oedipodinae	Acrididae	Acridoidea	Caelifera	Orthoptera
NC_029408	Compsorhipis davidiana	Oedipodinae	Acrididae	Acridoidea	Caelifera	Orthoptera
NC_011114	Gastrimargus marmoratus	Oedipodinae	Acrididae	Acridoidea	Caelifera	Orthoptera
MN083170	Heteropternis respondens	Oedipodinae	Acrididae	Acridoidea	Caelifera	Orthoptera
NC_001712	Locusta migratoria	Oedipodinae	Acrididae	Acridoidea	Caelifera	Orthoptera
NC_014891	Locusta migratoria manilensis	Oedipodinae	Acrididae	Acridoidea	Caelifera	Orthoptera
NC_011119	Locusta migratoria migratoria	Oedipodinae	Acrididae	Acridoidea	Caelifera	Orthoptera
NC_015624	Locusta migratoria tibetensis	Oedipodinae	Acrididae	Acridoidea	Caelifera	Orthoptera
MN083171	Oedaleus abruptus	Oedipodinae	Acrididae	Acridoidea	Caelifera	Orthoptera
NC_011115	Oedaleus decorus asiaticus	Oedipodinae	Acrididae	Acridoidea	Caelifera	Orthoptera
NC_029327	Oedaleus infernalis	Oedipodinae	Acrididae	Acridoidea	Caelifera	Orthoptera
MN083172	Parapleurus alliaceus	Oedipodinae	Acrididae	Acridoidea	Caelifera	Orthoptera
NC_035227	Pternoscirta caliginosa	Oedipodinae	Acrididae	Acridoidea	Caelifera	Orthoptera
MN083190	Sphingonotus menglaensis	Oedipodinae	Acrididae	Acridoidea	Caelifera	Orthoptera
MN083207	Sphingonotus ningsianus	Oedipodinae	Acrididae	Acridoidea	Caelifera	Orthoptera
MN083208	Sphingonotus yenchihensis	Oedipodinae	Acrididae	Acridoidea	Caelifera	Orthoptera
MK903576	Trilophidia annulata	Oedipodinae	Acrididae	Acridoidea	Caelifera	Orthoptera
NC_036750	Caryanda elegans	Oxyinae	Acrididae	Acridoidea	Caelifera	Orthoptera
NC_030165	Caryanda sp.	Oxyinae	Acrididae	Acridoidea	Caelifera	Orthoptera
MN083199	Emeiacris maculata	Oxyinae	Acrididae	Acridoidea	Caelifera	Orthoptera
MN046214	Gesonula punctifrons	Oxyinae	Acrididae	Acridoidea	Caelifera	Orthoptera
MK903571	Oxya adentata	Oxyinae	Acrididae	Acridoidea	Caelifera	Orthoptera
NC_010219	Oxya chinesis	Oxyinae	Acrididae	Acridoidea	Caelifera	Orthoptera
MN083185	Oxya hainanensis	Oxyinae	Acrididae	Acridoidea	Caelifera	Orthoptera
NC_032076	Oxya hyla	Oxyinae	Acrididae	Acridoidea	Caelifera	Orthoptera
KP313875	Oxya hyla intricata	Oxyinae	Acrididae	Acridoidea	Caelifera	Orthoptera
MN046216	Oxytauchira brachyptera	Oxyinae	Acrididae	Acridoidea	Caelifera	Orthoptera
NC_025765	Pseudoxya diminuta	Oxyinae	Acrididae	Acridoidea	Caelifera	Orthoptera
KM588074	Spathosternum prasiniferum sinense	Spathosterninae	Acrididae	Acridoidea	Caelifera	Orthoptera
MN046219	Spathosternum prasiniferum prasiniferum	Spathosterninae	Acrididae	Acridoidea	Caelifera	Orthoptera
MN046213	Conophymacris viridis	Conophyminae	Dericorythidae	Acridoidea	Caelifera	Orthoptera
MN083198	Dericorys annulata	Dericorythinae	Dericorythidae	Acridoidea	Caelifera	Orthoptera
NC_020774	Lentula callani	Lentulinae	Lentulidae	Acridoidea	Caelifera	Orthoptera
NC_020775	Lithidiopsis carinatus		Lithidiidae	Acridoidea	Caelifera	Orthoptera
NC_020778	Ommexecha virens	Ommexechinae	Ommexechidae	Acridoidea	Caelifera	Orthoptera
NC_025904	Asiotmethis jubatus	Thrinchinae	Pamphagidae	Acridoidea	Caelifera	Orthoptera
NC_020328	Asiotmethis zacharjini	Thrinchinae	Pamphagidae	Acridoidea	Caelifera	Orthoptera
NC_024923	Filchnerella beicki	Thrinchinae	Pamphagidae	Acridoidea	Caelifera	Orthoptera
NC_020329	Filchnerella helanshanensis	Thrinchinae	Pamphagidae	Acridoidea	Caelifera	Orthoptera
MK903590	Filchnerella kukunoris	Thrinchinae	Pamphagidae	Acridoidea	Caelifera	Orthoptera
MN083201	Filchnerella qilianshanensis	Thrinchinae	Pamphagidae	Acridoidea	Caelifera	Orthoptera
MK903591	Filchnerella sunanensis	Thrinchinae	Pamphagidae	Acridoidea	Caelifera	Orthoptera
MN083202	Filchnerella tenggerensis	Thrinchinae	Pamphagidae	Acridoidea	Caelifera	Orthoptera
MK903560	Filchnerella yongdengensis	Thrinchinae	Pamphagidae	Acridoidea	Caelifera	Orthoptera
MK903563	Haplotropis brunneriana	Thrinchinae	Pamphagidae	Acridoidea	Caelifera	Orthoptera
NC_023535	Humphaplotropis culaishanensis	Thrinchinae	Pamphagidae	Acridoidea	Caelifera	Orthoptera
JX913764	Prionotropis hystrix	Thrinchinae	Pamphagidae	Acridoidea	Caelifera	Orthoptera
NC_020330	Pseudotmethis rubimarginis	Thrinchinae	Pamphagidae	Acridoidea	Caelifera	Orthoptera
MK903573	Sinotmethis amicus	Thrinchinae	Pamphagidae	Acridoidea	Caelifera	Orthoptera
NC_026525	Sinotmethis brachypterus	Thrinchinae	Pamphagidae	Acridoidea	Caelifera	Orthoptera
NC_014610	Thrinchus schrenkii	Thrinchinae	Pamphagidae	Acridoidea	Caelifera	Orthoptera
NC_020776	Pyrgacris descampsi		Pyrgacrididae	Acridoidea	Caelifera	Orthoptera
NC_014490	Xyleus modestus	Romaleinae	Romaleidae	Acridoidea	Caelifera	Orthoptera
NC_020773	Tristira magellanica	Tristirinae	Tristiridae	Acridoidea	Caelifera	Orthoptera
KM657339	Chorotypus fenestratus	Chorotypinae	Chorotypidae	Eumastacoidea	Caelifera	Orthoptera
NC_020045	Erianthus versicolor	Erianthinae	Chorotypidae	Eumastacoidea	Caelifera	Orthoptera
NC_016182	Pielomastax zhengi	Episactinae	Episactidae	Eumastacoidea	Caelifera	Orthoptera
JX913772	Paramastax nigra	Paramastacinae	Eumastacidae	Eumastacoidea	Caelifera	Orthoptera
NC_028061	Pseudothericles compressifrons	Thericleinae	Thericleidae	Eumastacoidea	Caelifera	Orthoptera
NC_014491	Physemacris variolosa		Pneumoridae	Pneumoroidea	Caelifera	Orthoptera
MN083194	Atractomorpha psittacina	Pyrgomorphinae	Pyrgomorphidae	Pyrgomorphoidea	Caelifera	Orthoptera
NC_011824	Atractomorpha sinensis	Pyrgomorphinae	Pyrgomorphidae	Pyrgomorphoidea	Caelifera	Orthoptera
NC_014450	Mekongiana xiangchengensis	Pyrgomorphinae	Pyrgomorphidae	Pyrgomorphoidea	Caelifera	Orthoptera
NC_023921	Mekongiella kingdoni	Pyrgomorphinae	Pyrgomorphidae	Pyrgomorphoidea	Caelifera	Orthoptera
NC_014451	Mekongiella xizangensis	Pyrgomorphinae	Pyrgomorphidae	Pyrgomorphoidea	Caelifera	Orthoptera
MK080200	Tagasta indica	Pyrgomorphinae	Pyrgomorphidae	Pyrgomorphoidea	Caelifera	Orthoptera
MK903578	Yunnanites coriacea	Pyrgomorphinae	Pyrgomorphidae	Pyrgomorphoidea	Caelifera	Orthoptera
NC_020777	Tanaocerus koebelei	Tanaocerinae	Tanaoceridae	Tanaoceroidea	Caelifera	Orthoptera
JX913766	Trachytettix bufo	Cladonotinae	Tetrigidae	Tetrigoidea	Caelifera	Orthoptera
MN083181	Yunnantettix bannaensis	Cladonotinae	Tetrigidae	Tetrigoidea	Caelifera	Orthoptera
MN083173	Bolivaritettix lativertex	Metrodorinae	Tetrigidae	Tetrigoidea	Caelifera	Orthoptera
MN083174	Bolivaritettix sikkimensis	Metrodorinae	Tetrigidae	Tetrigoidea	Caelifera	Orthoptera
MN083179	Systolederus spicupennis	Metrodorinae	Tetrigidae	Tetrigoidea	Caelifera	Orthoptera
MN083176	Eucriotettix oculatus	Scelimeninae	Tetrigidae	Tetrigoidea	Caelifera	Orthoptera
KY798414	Thoradonta obtusilobata	Scelimeninae	Tetrigidae	Tetrigoidea	Caelifera	Orthoptera
NC_018542	Alulatettix yunnanensis	Tetriginae	Tetrigidae	Tetrigoidea	Caelifera	Orthoptera
KY798413	Coptotettix longjiangensis	Tetriginae	Tetrigidae	Tetrigoidea	Caelifera	Orthoptera
MN083175	Ergatettix dorsifera	Tetriginae	Tetrigidae	Tetrigoidea	Caelifera	Orthoptera
MN083177	Euparatettix bimaculatus	Tetriginae	Tetrigidae	Tetrigoidea	Caelifera	Orthoptera
MN083178	Euparatettix variabilis	Tetriginae	Tetrigidae	Tetrigoidea	Caelifera	Orthoptera
KY798412	Formosatettix qinlingensis	Tetriginae	Tetrigidae	Tetrigoidea	Caelifera	Orthoptera
NC_018543	Tetrix japonica	Tetriginae	Tetrigidae	Tetrigoidea	Caelifera	Orthoptera
MN083180	Tetrix ruyuanensis	Tetriginae	Tetrigidae	Tetrigoidea	Caelifera	Orthoptera
KM657334	Cylindraustralia sp.		Cylindrachetidae	Tridactyloidea	Caelifera	Orthoptera
NC_028065	Mirhipipteryx andensis	Ripipteryginae	Ripipterygidae	Tridactyloidea	Caelifera	Orthoptera
NC_014488	Ellipes minuta	Tridactylinae	Tridactylidae	Tridactyloidea	Caelifera	Orthoptera
MK903575	Tridactylus japonicus	Tridactylinae	Tridactylidae	Tridactyloidea	Caelifera	Orthoptera
KX673204	Tridactylus sp.	Tridactylinae	Tridactylidae	Tridactyloidea	Caelifera	Orthoptera
NC_03791	Cardiodactylus muiri	Eneopterinae	Gryllidae	Grylloidea	Ensifera	Orthoptera
NC_039666	Ornebius bimaculatus	Mogoplistinae	Mogoplistidae	Grylloidea	Ensifera	Orthoptera
NC_039739	Ornebius fuscicercis	Mogoplistinae	Mogoplistidae	Grylloidea	Ensifera	Orthoptera
NC_039667	Ornebius kanetataki	Mogoplistinae	Mogoplistidae	Grylloidea	Ensifera	Orthoptera
NC_039664	Cacoplistes rogenhoferi	Cachoplistinae	Phalangopsidae	Grylloidea	Ensifera	Orthoptera
NC_039665	Meloimorpha japonica	Cachoplistinae	Phalangopsidae	Grylloidea	Ensifera	Orthoptera
NC_032077	Trigonidium sjostedti	Trigonidiinae	Trigonidiidae	Grylloidea	Ensifera	Orthoptera
MK903577	Xenogryllus marmoratus	Eneopterinae	Gryllidae	Grylloidea	Ensifera	Orthoptera
MK903567	Loxoblemmus doenitzi	Gryllinae	Gryllidae	Grylloidea	Ensifera	Orthoptera
NC_030763	Loxoblemmus equestris	Gryllinae	Gryllidae	Grylloidea	Ensifera	Orthoptera
JQ686193	Teleogryllus commodus	Gryllinae	Gryllidae	Grylloidea	Ensifera	Orthoptera
NC_011823	Teleogryllus emma	Gryllinae	Gryllidae	Grylloidea	Ensifera	Orthoptera
MK903574	Teleogryllus infernalis	Gryllinae	Gryllidae	Grylloidea	Ensifera	Orthoptera
NC_028619	Teleogryllus oceanicus	Gryllinae	Gryllidae	Grylloidea	Ensifera	Orthoptera
NC_030762	Velarifictorus hemelytrus	Gryllinae	Gryllidae	Grylloidea	Ensifera	Orthoptera
KX057720	Oecanthus rufescens	Oecanthinae	Gryllidae	Grylloidea	Ensifera	Orthoptera
NC_034799	Oecanthus sinensis	Oecanthinae	Gryllidae	Grylloidea	Ensifera	Orthoptera
NC_034797	Truljalia hibinonis	Podoscirtinae	Gryllidae	Grylloidea	Ensifera	Orthoptera
NC_006678	Gryllotalpa orientalis	Gryllotalpinae	Gryllotalpidae	Gryllotalpoidea	Ensifera	Orthoptera
NC_011302	Gryllotalpa pluvialis	Gryllotalpinae	Gryllotalpidae	Gryllotalpoidea	Ensifera	Orthoptera
MK903562	Gryllotalpa sp.	Gryllotalpinae	Gryllotalpidae	Gryllotalpoidea	Ensifera	Orthoptera
KC894752	Gryllotalpa unispina	Gryllotalpinae	Gryllotalpidae	Gryllotalpoidea	Ensifera	Orthoptera
NC_011301	Myrmecophilus manni	Myrmecophilinae	Myrmecophilidae	Gryllotalpoidea	Ensifera	Orthoptera
NC_028059	Cyphoderris monstrosa	Cyphoderrinae	Prophalangopsidae	Hagloidea	Ensifera	Orthoptera
NC_021397	Tarragoilus diuturnus	Prophalangopsinae	Prophalangopsidae	Hagloidea	Ensifera	Orthoptera
KX057718	Diestramima sp.	Aemodogryllinae	Rhaphidophoridae	Rhaphidophoroidea	Ensifera	Orthoptera
KX057740	Diestramima tibetensis	Aemodogryllinae	Rhaphidophoridae	Rhaphidophoroidea	Ensifera	Orthoptera
NC_033989	Diestrammena asynamora	Aemodogryllinae	Rhaphidophoridae	Rhaphidophoroidea	Ensifera	Orthoptera
NC_011306	Troglophilus neglectus	Troglophilinae	Rhaphidophoridae	Rhaphidophoroidea	Ensifera	Orthoptera
NC_028062	Comicus campestris	Comicinae	Schizodactylidae	Schizodactyloidea	Ensifera	Orthoptera
KY364002	Apteranabropsis sp.	Anabropsinae	Anostostomatidae	Stenopelmatoidea	Ensifera	Orthoptera
NC_028063	Henicus brevimucronatus	Anostostomatinae	Anostostomatidae	Stenopelmatoidea	Ensifera	Orthoptera
NC_033998	Homogryllacris anelytra	Gryllacridinae	Gryllacrididae	Stenopelmatoidea	Ensifera	Orthoptera
NC_028060	Camptonotus carolinensis	Gryllacridinae	Gryllacrididae	Stenopelmatoidea	Ensifera	Orthoptera
KX057731	Capnogryllacris melanocrania	Hyperbaeninae	Gryllacrididae	Stenopelmatoidea	Ensifera	Orthoptera
NC_033994	Phryganogryllacris xiai	Hyperbaeninae	Gryllacrididae	Stenopelmatoidea	Ensifera	Orthoptera
NC_028058	Stenopelmatus fuscus	Stenopelmatinae	Stenopelmatidae	Stenopelmatoidea	Ensifera	Orthoptera
NC_011813	Deracantha onos	Bradyporinae	Tettigoniidae	Tettigonioidea	Ensifera	Orthoptera
NC_033984	Zichya baranovi	Bradyporinae	Tettigoniidae	Tettigonioidea	Ensifera	Orthoptera
NC_033987	Conanalus pieli	Conocephalinae	Tettigoniidae	Tettigonioidea	Ensifera	Orthoptera
NC_016696	Conocephalus maculatus	Conocephalinae	Tettigoniidae	Tettigonioidea	Ensifera	Orthoptera
NC_033988	Conocephalus melaenus	Conocephalinae	Tettigoniidae	Tettigonioidea	Ensifera	Orthoptera
NC_033992	Pseudorhynchus acuminatus	Conocephalinae	Tettigoniidae	Tettigonioidea	Ensifera	Orthoptera
NC_033990	Pseudorhynchus crassiceps	Conocephalinae	Tettigoniidae	Tettigonioidea	Ensifera	Orthoptera
NC_009876	Ruspolia dubia	Conocephalinae	Tettigoniidae	Tettigonioidea	Ensifera	Orthoptera
MK903572	Ruspolia lineosa	Conocephalinae	Tettigoniidae	Tettigonioidea	Ensifera	Orthoptera
KX057717	Ruspolia sp. ZJZ-2017	Conocephalinae	Tettigoniidae	Tettigonioidea	Ensifera	Orthoptera
NC_033983	Hexacentrus japonicus	Hexacentrinae	Tettigoniidae	Tettigonioidea	Ensifera	Orthoptera
NC_033999	Hexacentrus unicolor	Hexacentrinae	Tettigoniidae	Tettigonioidea	Ensifera	Orthoptera
NC_033996	Lipotactes tripyrga	Lipotactinae	Tettigoniidae	Tettigonioidea	Ensifera	Orthoptera
NC_033981	Decma fissa	Meconematinae	Tettigoniidae	Tettigonioidea	Ensifera	Orthoptera
MK903580	Nipponomeconema sinica	Meconematinae	Tettigoniidae	Tettigonioidea	Ensifera	Orthoptera
NC_033853	Pseudocosmetura anjiensis	Meconematinae	Tettigoniidae	Tettigonioidea	Ensifera	Orthoptera
NC_033982	Pseudokuzicus pieli	Meconematinae	Tettigoniidae	Tettigonioidea	Ensifera	Orthoptera
NC_039981	Xiphidiopsis gurneyi	Meconematinae	Tettigoniidae	Tettigonioidea	Ensifera	Orthoptera
NC_018765	Xizicus fascipes	Meconematinae	Tettigoniidae	Tettigonioidea	Ensifera	Orthoptera
KY458226	Xizicus howardi	Meconematinae	Tettigoniidae	Tettigonioidea	Ensifera	Orthoptera
NC_040974	Xizicus maculatus	Meconematinae	Tettigoniidae	Tettigonioidea	Ensifera	Orthoptera
NC_021380	Mecopoda elongata	Mecopodinae	Tettigoniidae	Tettigonioidea	Ensifera	Orthoptera
NC_021379	Mecopoda niponensis	Mecopodinae	Tettigoniidae	Tettigonioidea	Ensifera	Orthoptera
KX057719	Deflorita sp.	Phaneropterinae	Tettigoniidae	Tettigonioidea	Ensifera	Orthoptera
NC_031652	Ducetia japonica	Phaneropterinae	Tettigoniidae	Tettigonioidea	Ensifera	Orthoptera
KX673198	Ducetia sp.	Phaneropterinae	Tettigoniidae	Tettigonioidea	Ensifera	Orthoptera
NC_014289	Elimaea cheni	Phaneropterinae	Tettigoniidae	Tettigonioidea	Ensifera	Orthoptera
NC_033993	Holochlora fruhstorferi	Phaneropterinae	Tettigoniidae	Tettigonioidea	Ensifera	Orthoptera
NC_028159	Kuwayamaea brachyptera	Phaneropterinae	Tettigoniidae	Tettigonioidea	Ensifera	Orthoptera
NC_033995	Kuwayamaea chinensis	Phaneropterinae	Tettigoniidae	Tettigonioidea	Ensifera	Orthoptera
NC_034756	Phaneroptera gracilis	Phaneropterinae	Tettigoniidae	Tettigonioidea	Ensifera	Orthoptera
NC_034757	Phaneroptera nigroantennata	Phaneropterinae	Tettigoniidae	Tettigonioidea	Ensifera	Orthoptera
MN083188	Ruidocollaris convexipennis	Phaneropterinae	Tettigoniidae	Tettigonioidea	Ensifera	Orthoptera
NC_028160	Ruidocollaris obscura	Phaneropterinae	Tettigoniidae	Tettigonioidea	Ensifera	Orthoptera
NC_021424	Sinochlora longifissa	Phaneropterinae	Tettigoniidae	Tettigonioidea	Ensifera	Orthoptera
KC467056	Sinochlora retrolateralis	Phaneropterinae	Tettigoniidae	Tettigonioidea	Ensifera	Orthoptera
MK903598	Sinochlora sinensis	Phaneropterinae	Tettigoniidae	Tettigonioidea	Ensifera	Orthoptera
NC_034994	Sinochlora szechwanensis	Phaneropterinae	Tettigoniidae	Tettigonioidea	Ensifera	Orthoptera
KX057714	Orophyllus montanus	Pseudophyllinae	Tettigoniidae	Tettigonioidea	Ensifera	Orthoptera
KT345949	Phyllomimus detersus	Pseudophyllinae	Tettigoniidae	Tettigonioidea	Ensifera	Orthoptera
MK903581	Phyllomimus sinicus	Pseudophyllinae	Tettigoniidae	Tettigonioidea	Ensifera	Orthoptera
MG366126	Phyllomimus sp. YH-2018	Pseudophyllinae	Tettigoniidae	Tettigonioidea	Ensifera	Orthoptera
KX057722	Phyllomimus sp. ZJZ-2017	Pseudophyllinae	Tettigoniidae	Tettigonioidea	Ensifera	Orthoptera
NC_034773	Pseudophyllus titan	Pseudophyllinae	Tettigoniidae	Tettigonioidea	Ensifera	Orthoptera
KX057715	Tegra novaehollandiae viridinotata	Pseudophyllinae	Tettigoniidae	Tettigonioidea	Ensifera	Orthoptera
NC_009967	Anabrus simplex	Tettigoniinae	Tettigoniidae	Tettigonioidea	Ensifera	Orthoptera
MK903557	Atlanticus sinensis	Tettigoniinae	Tettigoniidae	Tettigonioidea	Ensifera	Orthoptera
KX057730	Atlanticus sp.	Tettigoniinae	Tettigoniidae	Tettigonioidea	Ensifera	Orthoptera
NC_011200	Gampsocleis gratiosa	Tettigoniinae	Tettigoniidae	Tettigonioidea	Ensifera	Orthoptera
MK903561	Gampsocleis sedakovii	Tettigoniinae	Tettigoniidae	Tettigonioidea	Ensifera	Orthoptera
NC_034796	Metrioptera ussuriana	Tettigoniinae	Tettigoniidae	Tettigonioidea	Ensifera	Orthoptera
NC_033986	Metrioptera bonneti	Tettigoniinae	Tettigoniidae	Tettigonioidea	Ensifera	Orthoptera
KX057727	Tettigonia chinensis	Tettigoniinae	Tettigoniidae	Tettigonioidea	Ensifera	Orthoptera
NC_026231	Uvarovites inflatus	Tettigoniinae	Tettigoniidae	Tettigonioidea	Ensifera	Orthoptera
NC_018121	Porotermes adamsoni		Termopsidae	Blattoidea		Blattodea
NC_034841	Periplaneta australasiae	Blattinae	Blattidae	Blattoidea		Blattodea
NC_034930	Embiratermes neotenicus	Syntermitinae	Termitidae	Termitoidae		Blattodea
NC_039940	Periplaneta brunnea	Blattinae	Blattidae	Blattoidea		Blattodea
NC_042419	Reticulitermes leptomandibularis		Rhinotermitidae	Blattoidea		Blattodea
NC_045866	Cryptotermes declivis	Cryptotermitinae	Kalotermitidae	Blattoidea		Blattodea
NC_018538	Challia fletcheri	Challiinae	Pygidicranidae	Pygidicranoidea	Neodermaptera	Dermaptera
NC_032075	Euborellia arcanum	Anisolabidinae	Anisolabididae	Anisolabidoidea	Neodermaptera	Dermaptera
KX091848	Aposthonia borneensis		Oligotomidae		Neoembiodea	Embioptera
KX091852	Eosembia sp. FS-2017		Oligotomidae		Neoembiodea	Embioptera
DQ241796	Grylloblatta sculleni		Grylloblattidae			Grylloblattodea
NC_007702	Tamolanica tamolana	Mantinae	Mantidae			Mantodea
NC_007701	Sclerophasma paresisense	Mantophasmatinae	Mantophasmatidae			Mantophasmatodea
NC_014695	Phraortes illepidus	Lonchodinae	Phasmatidae			Phasmatodea
NC_022843	Dinocras cephalotes		Perloidea; Perlidae			Plecoptera
NC_034661	Capnia zijinshana		Capniidae	Nemouroidea	Arctoperlaria	Plecoptera
NC_042200	Neuroperla schedingi	Stenoperlinae	Eustheniidae	Eusthenioidea	Antarctoperlaria	Plecoptera
NC_026077	Zorotypus medoensis		Zorotypidae			Zoraptera
NC_012645	Ephemera orientalis		Epiophlebiidae			Ephemeroptera
NC_042163	Isonychia kiangsinensis		Isonychiidae			Ephemeroptera
NC_023232	Epiophlebia superstes		Epiophlebiidae			Odonata

## Sheet: Sheet1
MN046211	Apalacris nigrogeniculata		Catantopinae	Acrididae	Acridoidea	Caelifera
MN046212	Choraedocus capensis		Catantopinae	Acrididae	Acridoidea	Caelifera
MN046213	Conophymacris viridis		Conophyminae	Dericorythidae	Acridoidea	Caelifera
MN046214	Gesonula punctifrons		Oxyinae	Acrididae	Acridoidea	Caelifera
MN046215	Indopodisma kingdoni		Melanoplinae	Acrididae	Acridoidea	Caelifera
MN046216	Oxytauchira brachyptera		Oxyinae	Acrididae	Acridoidea	Caelifera
MN046217	Paratonkinacris vittfemoralis		Melanoplinae	Acrididae	Acridoidea	Caelifera
MN046218	Shirakiacris yunkweiensis		Eyprepocnemidinae	Acrididae	Acridoidea	Caelifera
MN046219	Spathosternum prasiniferum prasiniferum		Spathosterninae	Acrididae	Acridoidea	Caelifera
MN046220	Xiangelilacris zhongdianensis		Melanoplinae	Acrididae	Acridoidea	Caelifera
MN083167	Bryodema nigroptera		Oedipodinae	Acrididae	Acridoidea	Caelifera
MN083168	Bryodemella holdereri holdereri		Oedipodinae	Acrididae	Acridoidea	Caelifera
MN083169	Celes akitanus		Oedipodinae	Acrididae	Acridoidea	Caelifera
MN083170	Heteropternis respondens		Oedipodinae	Acrididae	Acridoidea	Caelifera
MN083171	Oedaleus abruptus		Oedipodinae	Acrididae	Acridoidea	Caelifera
MN083172	Parapleurus alliaceus		Oedipodinae	Acrididae	Acridoidea	Caelifera
MN083173	Bolivaritettix lativertex		Metrodorinae	Tetrigidae	Tetrigoidea	Caelifera
MN083174	Bolivaritettix sikkimensis		Metrodorinae	Tetrigidae	Tetrigoidea	Caelifera
MN083175	Ergatettix dorsifera		Tetriginae	Tetrigidae	Tetrigoidea	Caelifera
MN083176	Eucriotettix oculatus		Scelimeninae	Tetrigidae	Tetrigoidea	Caelifera
MN083177	Euparatettix bimaculatus		Tetriginae	Tetrigidae	Tetrigoidea	Caelifera
MN083178	Euparatettix variabilis		Tetriginae	Tetrigidae	Tetrigoidea	Caelifera
MN083179	Systolederus spicupennis		Metrodorinae	Tetrigidae	Tetrigoidea	Caelifera
MN083180	Tetrix ruyuanensis		Tetriginae	Tetrigidae	Tetrigoidea	Caelifera
MN083181	Yunnantettix bannaensis		Cladonotinae	Tetrigidae	Tetrigoidea	Caelifera
MN083182	Bryodema dolichoptera		Oedipodinae	Acrididae	Acridoidea	Caelifera
MN083183	Calliptamus barbarus		Calliptaminae	Acrididae	Acridoidea	Caelifera
MN083184	Fruhstorferiola omei		Melanoplinae	Acrididae	Acridoidea	Caelifera
MN083185	Oxya hainanensis		Oxyinae	Acrididae	Acridoidea	Caelifera
MN083186	Pedopodisma funiushana		Melanoplinae	Acrididae	Acridoidea	Caelifera
MN083187	Pedopodisma wudangshanensis		Melanoplinae	Acrididae	Acridoidea	Caelifera
MN083188	Ruidocollaris convexipennis		Phaneropterinae	Tettigoniidae	Tettigonioidea	Ensifera
MN083189	Sinopodisma lushiensis		Melanoplinae	Acrididae	Acridoidea	Caelifera
MN083190	Sphingonotus menglaensis		Oedipodinae	Acrididae	Acridoidea	Caelifera
MN083191	Stenocatantops splendens		Catantopinae	Acrididae	Acridoidea	Caelifera
MN083192	Traulia lofaoshana		Catantopinae	Acrididae	Acridoidea	Caelifera
MN083193	Angaracris nigripennis		Oedipodinae	Acrididae	Acridoidea	Caelifera
MN083194	Atractomorpha psittacina		Pyrgomorphinae	Pyrgomorphidae	Pyrgomorphoidea	Caelifera
MN083195	Bryodema uvarovi		Oedipodinae	Acrididae	Acridoidea	Caelifera
MN083196	Bryodemella tuberculata diluta		Oedipodinae	Acrididae	Acridoidea	Caelifera
MN083197	Celes skalozubovi		Oedipodinae	Acrididae	Acridoidea	Caelifera
MN083198	Dericorys annulata		Dericorythinae	Dericorythidae	Acridoidea	Caelifera
MN083199	Emeiacris maculata		Oxyinae	Acrididae	Acridoidea	Caelifera
MN083200	Euthystira luteifemora		Gomphocerinae	Acrididae	Acridoidea	Caelifera
MN083201	Filchnerella qilianshanensis		Thrinchinae	Pamphagidae	Acridoidea	Caelifera
MN083202	Filchnerella tenggerensis		Thrinchinae	Pamphagidae	Acridoidea	Caelifera
MN083203	Omocestus viridulus		Gomphocerinae	Acrididae	Acridoidea	Caelifera
MN083204	Pararcyptera microptera meridionalis		Gomphocerinae	Acrididae	Acridoidea	Caelifera
MN083205	Pedopodisma emeiensis		Melanoplinae	Acrididae	Acridoidea	Caelifera
MN083206	Sinopodisma lofaoshana		Melanoplinae	Acrididae	Acridoidea	Caelifera
MN083207	Sphingonotus ningsianus		Oedipodinae	Acrididae	Acridoidea	Caelifera
MN083208	Sphingonotus yenchihensis		Oedipodinae	Acrididae	Acridoidea	Caelifera
MN083209	Traulia orchotibialis		Catantopinae	Acrididae	Acridoidea	Caelifera
	4e-77
	1e-17

## Sheet: Sheet3
pan	inv	met	ort
100	100	100	100
100	94.4	88.4	96.7
94.4	99.7	99.3	99.5
100	100	100	100
97.7	99.1	99.2	99.1
100	100	100	100
100	100	100	100
100	100	100	100
100	55.7	36	61.1
98.5	100	100	100
100	29.1	63.9	57.4
100	100	100	100
100	97.3	97.7	97.6
58.6	100	100	100
100	100	100	100
41.6	100	100	99.8
100	100	100	100
89.1	100	100	100
99.7	100	100	100
100	95	96.6	91.6
98.9	100	64.3	72.8
100	98.1	100	100
86.1	67.7	98.8	98.8
94.113	92.8739	93.2261	94.5391
